# Supplementary material for: Identification of ACHE as the hub gene targeting solasonine associated with non-small cell lung cancer (NSCLC) using integrated bioinformatics analysis
Source: PeerJ. 2023 Oct 10;11:e16195. doi: 10.7717/peerj.16195 (PMC10573390; doi:10.7717/peerj.16195)
Supplement: Supplemental Information 5 [file peerj-11-16195-s005.r]

library(parallel)
library(edgeR)
library(limma)
library(airway)
# https://www.ncbi.nlm.nih.gov/sra/?term=PRJNA669277
data=read.csv("~/bioinfomatrics/salmon_output/SRR12959455_output/quant.sf",sep = "\t")
data$Name=as.character(data$Name)
data$type=data$Name

data$Name=lapply(data$Name,function(x){
  x=as.character(x)
  str=unlist(strsplit(x,"\\|"))
  geneName=str[6]
  x=geneName
})

data$type=lapply(data$type,function(x){
  x=as.character(x)
  str=unlist(strsplit(x,"\\|"))
  gengType=str[8]
  x=gengType
})
data$Name=as.character(data$Name)
data$type=as.character(data$type)

data=data[data$type=="protein_coding",]

library(dplyr)
data=data[order(data$TPM,decreasing = T),]
data=data[!duplicated(data$Name),]
# write.csv(data,"~/bioinfomatrics/R_workingSpace/data.csv")

#############################################

group_list=c("ss","ss","ss","con","con","con")


exprSet=total
exprSet=log2(exprSet+1)
suppressMessages(library(limma))
design <- model.matrix(~0+factor(group_list))
colnames(design)=levels(factor(group_list))
rownames(design)=colnames(exprSet)


fit <- lmFit(exprSet, design)
cont.matrix=makeContrasts(contrasts=c('ss-con'),levels = design)
fit2=contrasts.fit(fit,cont.matrix)
fit2=eBayes(fit2)
tempOutput = topTable(fit2, coef='ss-con', n=Inf)
DEG = na.omit(tempOutput)
choose_DEG=DEG[abs(DEG$logFC)>=1 & DEG$P.Value<=0.05,]
# save(total,DEG,choose_DEG,file = "~/bioinfomatrics/R_workingSpace/LT_data.RData")


load(file = "~/bioinfomatrics/R_workingSpace/extra_analysis/data.RData")

choose_DEG=DEG[abs(DEG$logFC)>=1.5 & DEG$P.Value<=0.05,]
write.csv(choose_DEG,"~/bioinfomatrics/R_workingSpace/extra_analysis/choose_DEG.csv")


{
  data=read.table("~/bioinfomatrics/TCGA/rnaSeq/TCGA-LUAD-Counts.csv",header = T,sep = ",")
  geneName<- data.frame(ENSEMBL=data$X)
  df <- bitr(unique(geneName$ENSEMBL), fromType = "ENSEMBL",
             toType = c( "SYMBOL"),
             OrgDb = org.Hs.eg.db)
  data=merge(data,df,by.x="X",by.y="ENSEMBL")
  
  expr=data
  expr=expr[!duplicated(expr$SYMBOL),]
  rownames(expr)=expr$SYMBOL
  expr=expr[,c(-1,-553)]
  group_list=ifelse(as.numeric(substr(colnames(expr),14,15)) < 10,'tumor','normal')

  exprSet=expr
  suppressMessages(library(limma))
  design <- model.matrix(~0+factor(group_list))
  colnames(design)=levels(factor(group_list))
  rownames(design)=colnames(exprSet)
  
  dge <- DGEList(counts=exprSet,group=group_list)
  dge <- calcNormFactors(dge)
  logCPM <- cpm(dge, log=TRUE, prior.count=2)
  #v <- voom(exprSet,design,plot=TRUE)
  fit <- lmFit(logCPM, design)
  cont.matrix=makeContrasts(contrasts=c('tumor-normal'),levels = design)
  fit2=contrasts.fit(fit,cont.matrix)
  fit2=eBayes(fit2)
  tempOutput = topTable(fit2, coef='tumor-normal', n=Inf)
  Dvoom = na.omit(tempOutput)
}

Dvoom=Dvoom[!str_detect(rownames(Dvoom),"LINC|LOC|MIR"),]
save(Dvoom_LUAD,file="LUAD_deg.RData")
choose_LUAD=Dvoom[abs(Dvoom$logFC)>=2 & Dvoom$P.Value<=0.05,]


load(file = "SS_deg.RData")
load(file = "LUAD_deg.RData")

pred_target=read.csv("PM_targets.csv")
pred_target$Gene=toupper(pred_target$Gene)


choose_ss=DEG_ss[abs(DEG_ss$logFC)>=1 & DEG_ss$P.Value<=0.05,]
choose_ss$gene=rownames(choose_ss)
choose_LUAD=Dvoom_LUAD[abs(Dvoom_LUAD$logFC)>=1 & Dvoom_LUAD$P.Value<=0.05,]
choose_LUAD$gene=rownames(choose_LUAD)

cor_gene=intersect(choose_ss$gene,choose_LUAD$gene)
target=intersect(cor_gene,pred_target$Gene)
print(target)


NSCLC_DEG=a_gene
solasonine_DEG=b_gene
predict_target=c_gene

venn.diagram(list(predict_target=pred_target, solasonine_DEG=choose_ss,NSCLC_DEG=choose_LUAD),
             filename="ss_analysis.tiff",
             lwd=1,
             lty=1, 
             col=c('#0099CC','#FF6666','#FFCC99'), 
             fill=c('#0099CC','#FF6666','#FFCC99'), 
             cat.col=c('#0099CC','#FF6666','#FFCC99'),
             cat.cex = 1,
             rotation.degree = 0,
             main = "",
             main.cex = 2,
             sub.cex = 2,
             cex=1.5,
             alpha = 0.5,
             reverse=TRUE)


data=read.table("~/bioinfomatrics/TCGA/rnaSeq/TCGA-LUAD-Counts.csv",header = T,sep = ",")
geneName<- data.frame(ENSEMBL=data$X)
df <- bitr(unique(geneName$ENSEMBL), fromType = "ENSEMBL",
           toType = c( "SYMBOL"),
           OrgDb = org.Hs.eg.db)
data=merge(data,df,by.x="X",by.y="ENSEMBL")

expr=data
expr=expr[!duplicated(expr$SYMBOL),]
rownames(expr)=expr$SYMBOL
expr=expr[,c(-1,-553)]
expr=log(expr+1)
group_list=ifelse(as.numeric(substr(colnames(expr),14,15)) < 10,'tumor','normal')

showData=data.frame("gene"=t(expr["ACHE",]),"group"=group_list)
colnames(showData)=c("gene","group")

ggboxplot(showData, x="group", y="gene", color = "group", 
          palette = "jco", add = "jitter")+stat_compare_means()


data=read.csv("~/bioinfomatrics/TCGA/depMap/CCLE_expression.csv",header = T,row.names = 1)
effect=read.csv("~/bioinfomatrics/TCGA/depMap/Achilles_gene_effect.csv",header = T,row.names = 1)
sample_info <- read.csv("~/bioinfomatrics/TCGA/depMap/sample_info.csv")

choose_sample=sample_info[sample_info$lineage=="lung" & sample_info$lineage_subtype!="NSCLC",]
choose_data=data[rownames(data) %in% choose_sample$DepMap_ID,]
colnames(choose_data)=lapply(colnames(choose_data),function(x) unlist(str_split(x,"\\."))[1])
choose_data$cell=rownames(choose_data)

choose_effect=effect[rownames(effect) %in% rownames(choose_data),]
colnames(choose_effect)=lapply(colnames(choose_effect),function(x) unlist(str_split(x,"\\."))[1])
choose_effect$cell=rownames(choose_effect)

gene_effect=data.frame("effect"=choose_effect$ACHE,"effect_cell"=choose_effect$cell)
gene_expr=data.frame("expr"=choose_data$ACHE,"expr_cell"=choose_data$cell)
total=merge(gene_expr,gene_effect,by.x="expr_cell",by.y="effect_cell")

library(ggpubr)
ggscatter(total,
          x = "effect", 
          y = "expr",
          add = "reg.line",
          conf.int = TRUE,
          cor.coef = TRUE,
          cor.method = "pearson",
          xlab = "CRISPR_effect", 
          ylab = "expr")

ggplot(total, aes(x=effect, y=expr)) +
  geom_hex(col = "white")+
  theme_bw()+
  scale_fill_gradient(low="#00BCF2", high="#00188F") +
  geom_smooth(method=lm , color="black", se=FALSE)+
  theme( panel.grid.major = element_blank(),   
         panel.grid.minor = element_blank(),
         legend.position = c(0.9,0.2))


RNAi_effect=read.csv("~/bioinfomatrics/TCGA/depMap/Achilles_gene_dependency.csv",header = T,row.names = 1)
sample_info <- read.csv("~/bioinfomatrics/TCGA/depMap/sample_info.csv")
data=read.csv("~/bioinfomatrics/TCGA/depMap/CCLE_expression.csv",header = T,row.names = 1)

choose_sample=sample_info[sample_info$lineage=="lung" & sample_info$lineage_subtype=="NSCLC",]
gene="NGLY1"
choose_data=RNAi_effect[rownames(RNAi_effect) %in% choose_sample$DepMap_ID,]
colnames(choose_data)=lapply(colnames(choose_data),function(x) unlist(str_split(x,"\\."))[1])
choose_data$cell=rownames(choose_data)
choose_data=choose_data[,c(gene,"cell")]
colnames(choose_data)=c("effect","cell")

choose_expr=data[rownames(data) %in% choose_sample$DepMap_ID,]
colnames(choose_expr)=lapply(colnames(choose_expr),function(x) unlist(str_split(x,"\\."))[1])
choose_expr$cell=rownames(choose_expr)
choose_expr=choose_expr[,c(gene,"cell")]
colnames(choose_expr)=c("expr","cell")
RNAi_total=merge(choose_data,choose_expr,by="cell")
RNAi_total=na.omit(RNAi_total)

ggscatter(RNAi_total,
          x = "effect", 
          y = "expr",
          add = "reg.line",
          conf.int = TRUE,
          cor.coef = TRUE, 
          cor.method = "pearson",
          xlab = "RNAi_effect", 
          ylab = "expr")

ggplot(RNAi_total, aes(x=effect, y=expr)) +
  geom_hex(col = "white")+
  theme_bw()+
  scale_fill_gradient(low="#00BCF2", high="#00188F") +
  geom_smooth(method=lm , color="black", se=FALSE)+
  theme( panel.grid.major = element_blank(),   
         panel.grid.minor = element_blank(),
         legend.position = c(0.9,0.2))


all_medicines=read.csv("~/bioinfomatrics/R_workingSpace/HUWE1_mutation/analysis_data/screened_compunds_rel_8.2.csv",header = T)
cell_line_detail=read.csv("~/bioinfomatrics/R_workingSpace/HUWE1_mutation/analysis_data/cell_lines_detail.csv",header = T)
medicine_total_GDSC=read.csv("~/bioinfomatrics/R_workingSpace/HUWE1_mutation/analysis_data/medicine_total_GDSC.csv",header = T)
cell_expr=read.csv("~/bioinfomatrics/R_workingSpace/HUWE1_mutation/analysis_data/GDSC_expr_deal.csv",header = T)

ACHE_expr=cell_expr[cell_expr$X=="ACHE",]
ACHE_expr=ACHE_expr[,2:1019]
ACHE_expr=data.frame("cell"=as.character(colnames(ACHE_expr)),"value"=as.numeric(ACHE_expr[1,]))
ACHE_expr$cell=unlist(lapply(ACHE_expr$cell,function(x) gsub("\\.","-",x)))

choose_line=cell_line_detail[cell_line_detail$Site=="lung",]
choose_ACHE=ACHE_expr[ACHE_expr$cell %in% choose_line$Line,]
choose_ACHE$expr_status=unlist(lapply(choose_ACHE$value,function(x) ifelse(x>median(choose_ACHE$value),1,0)))

res=data.frame()
for(i in 1:nrow(all_medicines)){
  
  
  choose_med=medicine_total_GDSC[medicine_total_GDSC$DRUG_NAME==all_medicines[i,]$DRUG_NAME,]
  medic_1=choose_med
  #medic_1=merge(medic_1,choose_ACHE,by.x="CELL_LINE_NAME",by.y="cell")
  
  medic_1$expr_status=0
  medic_1=medic_1[medic_1$CELL_LINE_NAME %in% choose_ACHE$cell,]

  if(nrow(medic_1)==0){
    next
  }
  medic_1[(medic_1$CELL_LINE_NAME %in% choose_ACHE[choose_ACHE$expr_status==1,]$cell),]$expr_status=1
  
  #ggboxplot(medic_1, x="expr_status", y="LN_IC50", color = "expr_status", 
  #          palette = "jco", add = "jitter")+stat_compare_means()
  
  
  info=as.data.frame(compare_means(LN_IC50~expr_status, data=medic_1, method = "t.test" ))
  #info=as.data.frame(compare_means(AUC~expr_status, data=medic_1, method = "t.test" ))
  info$medicine=all_medicines[i,]$DRUG_NAME
  info$pathway=all_medicines[i,]$TARGET_PATHWAY
  res=rbind(res,info)
  print(paste("total_num is",nrow(all_medicines),"; now dealing is",i,sep = " "))
}
choose_IC50=res[res$p.adj<=0.05,]
choose_AUC=res[res$p.adj<=0.05,]
interset_medic=intersect(choose_IC50$medicine,choose_AUC$medicine)
interset_IC50=choose_IC50[choose_IC50$medicine %in% interset_medic,]
interset_AUC=choose_AUC[choose_AUC$medicine %in% interset_medic,]
save(interset_IC50,interset_AUC,file="GDSC_ACHE.RData")
#write.csv(interset_IC50,"interset_IC50.csv")
#write.csv(interset_AUC,"interset_AUC.csv")
load(file="GDSC_ACHE.RData")


library(survival)
library(survminer)
data=read.csv("~/bioinfomatrics/TCGA/rnaSeq/TCGA-LUAD-Counts.csv",header = T,row.names = 1)
data$X=rownames(data)
geneName<- data.frame(ENSEMBL=data$X)
df <- bitr(unique(geneName$ENSEMBL), fromType = "ENSEMBL",
           toType = c( "SYMBOL"),
           OrgDb = org.Hs.eg.db)
data=merge(data,df,by.x="X",by.y="ENSEMBL")

expr=data
expr=expr[!duplicated(expr$SYMBOL),]
rownames(expr)=expr$SYMBOL
group_list=ifelse(as.numeric(substr(colnames(expr),14,15)) < 10,'tumor','normal')
expr=expr[,group_list=="tumor"]
expr_data=log2(cpm(expr)+1)

meta=read.table("~/bioinfomatrics/TCGA/clinical/TCGA-LUAD-clinical.csv",header = T,sep = ",")
meta$days_to_death[is.na(meta$days_to_death)]=0
meta$days_to_last_follow_up[is.na(meta$days_to_last_follow_up)]=0
meta$days=as.numeric(meta$days_to_death)+as.numeric(meta$days_to_last_follow_up)

meta$event=ifelse(meta$vital_status=="Alive",0,1)
meta$age=meta$age_at_index
meta$ID=meta$bcr_patient_barcode
meta$time=meta$days/30
meta$ID=lapply(meta$ID,function(x) x=gsub("-",".",x))
clinical=meta[,colnames(meta) %in% c("ID","event","age","days","time","gender","tumor_stage","pack_years_smoked")]
clinical$pack_years_smoked[is.na(clinical$pack_years_smoked)]=0

clinical= na.omit(clinical)
clinical$ID=as.character(clinical$ID)

clinical=clinical[clinical$tumor_stage!="not reported",]
clinical$tumor_stage=as.character(clinical$tumor_stage)
clinical$tumor_stage=lapply(clinical$tumor_stage,function(x) 
  ifelse(x=="stage i"|x=="stage ia"|x=="stage ib","I",
         ifelse(x=="stage ii"|x=="stage iia"|x=="stage iib","II",
                ifelse(x=="stage iii"|x=="stage iiia"|x=="stage iiib"|x=="stage iiic","III",
                       ifelse(x=="stage iv"|x=="stage ivb","IV"))))
)
clinical$tumor_stage=as.character(clinical$tumor_stage)

clinical=demo
gene_name="ACHE"
chooseData=data.frame("value"=expr_data[c(gene_name),])
chooseData$sample=substr(rownames(chooseData),1,12)

clinical=merge(clinical,chooseData,by.x="ID",by.y="sample")

clinical$age=ifelse(clinical$age> median(clinical$age),1,0)
clinical$pack_years_smoked=ifelse(clinical$pack_years_smoked> 
                                    median(clinical$pack_years_smoked[clinical$pack_years_smoked!=0]),1,0)

print(median(clinical$value))
clinical$expr_status=ifelse(clinical$value> 2.5,1,0)

sfit <- survfit(Surv(time, event)~expr_status, data=clinical)
ggsurvplot(sfit,
           pval = TRUE,
           #palette = c("blue", "red","green"),
           legend.title = "",
           #legend.labs=c("ClusterA", "ClusterB"),
           font.legend = c(17, 'plain', 'black'),
           # conf.int = TRUE,
           # surv.median.line = "hv",
           ggtheme=theme_survminer()+
             theme(axis.title.y=element_text(size=20),axis.title.x=element_text(size=20),
                   axis.text.x =element_text(size=17),axis.text.y =element_text(size=17),
             ),
           xlab ="Months",
           linetype = 1,size=1
)
# choose=clinical[clinical$tumor_stage %in% c("III","II"),]


data.survdiff=survdiff(Surv(time, event)~expr_status, data=clinical)
log_rank_p = 1 - pchisq(data.survdiff$chisq, length(data.survdiff$n) - 1)
model=coxph(Surv(time, event)~expr_status, data=clinical)
beta <- coef(model)
se <- sqrt(diag(vcov(model)))
HR <- exp(beta)
Cox_p = 1 - pchisq((beta/se)^2, 1)
HR_low = exp(beta - qnorm(.975, 0, 1) * se)
HR_high = exp(beta + qnorm(.975, 0, 1) * se)
x<- summary(model)
p.value<-signif(x$wald["pvalue"], digits=2)

data.survdiff=survdiff(Surv(time, event)~expr_status+gender+age+pack_years_smoked, data=clinical)
log_rank_p = 1 - pchisq(data.survdiff$chisq, length(data.survdiff$n) - 1)
model=coxph(Surv(time, event)~tumor_stage, data=choose)
ggforest(model, data =choose, 
         main = "Hazard ratio", 
         cpositions = c(0.10, 0.22, 0.4), 
         fontsize = 1.0, 
         refLabel = "1", noDigits = 4)

{
  library(survival)
  library(survminer)
  data=read.csv("~/bioinfomatrics/TCGA/rnaSeq/TCGA-LUAD-Counts.csv",header = T,row.names = 1)
  data$X=rownames(data)
  geneName<- data.frame(ENSEMBL=data$X)
  df <- bitr(unique(geneName$ENSEMBL), fromType = "ENSEMBL",
             toType = c( "SYMBOL"),
             OrgDb = org.Hs.eg.db)
  data=merge(data,df,by.x="X",by.y="ENSEMBL")
  
  expr=data
  expr=expr[!duplicated(expr$SYMBOL),]
  rownames(expr)=expr$SYMBOL
  group_list=ifelse(as.numeric(substr(colnames(expr),14,15)) < 10,'tumor','normal')
  expr=expr[,group_list=="tumor"]
  expr_data=log2(cpm(expr)+1)
  
  meta=read.table("~/bioinfomatrics/TCGA/clinical/LUAD_survival.txt.gz",sep = "\t",header = T)
  meta$OS.time=meta$OS.time/30
  meta$DSS.time=meta$DSS.time/30
  meta$PFI.time=meta$PFI.time/30
  
  allGenes=rownames(expr_data)
  survival_res=data.frame()
  
  gene_name="ACHE"
  chooseData=data.frame("value"=expr_data[c(gene_name),])
  chooseData$sample=gsub("\\.","-",substr(rownames(chooseData),1,12))
  clinical=merge(meta,chooseData,by.x="X_PATIENT",by.y="sample")
  # median(chooseData$value)
  clinical$expr_status=ifelse(clinical$value> 6.6,1,0)
  sfit <- survfit(Surv(PFI.time, PFI)~expr_status, data=clinical)
  ggsurvplot(sfit,
             pval = TRUE,
             legend.title = "",
             font.legend = c(17, 'plain', 'black'),
             ggtheme=theme_survminer()+
               theme(axis.title.y=element_text(size=20),axis.title.x=element_text(size=20),
                     axis.text.x =element_text(size=17),axis.text.y =element_text(size=17),
               ),
             xlab ="Months",
             linetype = 1,size=1
  )
}


#######################################################################

data=read.table("~/bioinfomatrics/TCGA/rnaSeq/TCGA-LUAD-Counts.csv",header = T,sep = ",")
geneName<- data.frame(ENSEMBL=data$X)
df <- bitr(unique(geneName$ENSEMBL), fromType = "ENSEMBL",
           toType = c( "ENTREZID"),
           OrgDb = org.Hs.eg.db)
data=merge(data,df,by.x="X",by.y="ENSEMBL")

expr=data
expr=expr[!duplicated(expr$ENTREZID),]
rownames(expr)=expr$ENTREZID
group_list=ifelse(as.numeric(substr(colnames(expr),14,15)) < 10,'tumor','normal')
expr=log2(cpm(expr)+1)

tumor_data=expr[,group_list=="tumor"]
group=unlist(lapply(tumor_data['43',], function(x) ifelse(x>median(tumor_data['43',]),"H","L")))
table(group)

library(aracne.networks)
library(biomaRt)
sigtureExplist <- list(expre = as.matrix(tumor_data), 
                       high = colnames(tumor_data)[group=="H"], 
                       low = colnames(tumor_data)[group=="L"])
sigfinalexp <- sigtureExplist[[1]]
allHigh <- sigtureExplist[[2]]
allLow<- sigtureExplist[[3]]

signature <- rowTtest(tumor_data[,allHigh],tumor_data[,allLow])
signature <- (qnorm(signature$p.value/2, lower.tail = FALSE) *
                sign(signature$statistic))[, 1]
nullmodel <- ttestNull(tumor_data[,allHigh],tumor_data[,allLow], per = 100)
mra <- msviper(signature, regulonluad, nullmodel = nullmodel)

choose_viper=data.frame("pvalue"=mra$es$p.value)
choose_viper$gene=rownames(choose_viper)

choose_df=df[df$ENTREZID %in% choose_viper$gene,]
choose_viper=merge(choose_viper,choose_df,by.x="gene",by.y="ENTREZID")
choose_viper=choose_viper[choose_viper$pvalue<=0.01,]
# write.csv(choose_viper,"choose_viper.csv")
data=read.csv("choose_viper.csv")

###########################################################################################

BP_info=read.table("BP_GO.txt",header = T,sep = "\t")
KEGG_info=read.table("KEGG.txt",header = T,sep = "\t")

info=BP_info
info=KEGG_info

res=info
res$Genes=lapply(res$Genes,function(x) {
  x=gsub(", ",",",x)
})
res$ID=lapply(res$Term,function(x){
  x=as.character(x)
  x=strsplit(x,split = "~")[[1]][1]
})
res$Term=lapply(res$Term,function(x){
  x=as.character(x)
  x=strsplit(x,split = "~")[[1]][2]
})
res$Term=as.character(res$Term)


res=res[res$Term %in% choose_terms,]


allGenes=c()
for(i in 1:length(res[,1])){
  allGenes=c(allGenes,strsplit(as.character(res[i,]$Genes),split = ",")[[1]])
}
table(allGenes)

allGenes=as.data.frame(table(allGenes))
# allGenes=allGenes[allGenes$Freq>1,]

library(GOplot)
david=data.frame(Category="BP",ID=as.character(res$ID),Term=as.character(res$Term),
                 genes=as.character(res$Genes),adj_pval=as.character(res$FDR))

len=nrow(allGenes) 
genelist=data.frame(ID=as.character(allGenes$allGenes),logFC=runif(len,min = 2,max = 3),AveExpr=runif(len,min = 0,max = 5),
                    t=rep(10,len),P.Value=runif(len,min = 1e-8,max = 3e-2),B=rep(40,len))
circ <- circle_dat(david, genelist)

chord <- chord_dat(data = circ, genes = genelist, david$Term)
GOChord(chord, space = 0.02, gene.space = 0.25, gene.size = 5)

library(ggplot2)
data = res
data$Term=as.character(data$Term)
data$GeneRatio=data$Count/sum(data$Count)
p = ggplot(data,aes(GeneRatio,Term))
p=p + geom_point()  
p=p + geom_point(aes(size=Count))
p=p + geom_point(aes(size=PValue))
pbubble = p+ geom_point(aes(size=Count,color=-1*log10(PValue)))
pr = pbubble+scale_color_gradient(low="green",high = "red")
pr = pr+labs(color=expression(-log[10](PValue)),size="Count",  
             x="GeneRatio",y="Pathway name",title="Pathway enrichment")
pr + theme_bw()
